# Supplementary material for: Genetic Incorporation of the Favorable Alleles for Three Genes Associated With Spikelet Development in Wheat
Source: Front Plant Sci. 2022 May 3;13:892642. doi: 10.3389/fpls.2022.892642 (PMC9111956; doi:10.3389/fpls.2022.892642)
Supplement: Supplementary file 1 [file Table_1.XLSX]

## Sheet: Sheet1
Table S1. Statistical analysis between SNS scored in different years or locations.
r	15C	16Y1	16Y2	15L	16L
14C	0.759012	0.609192	0.596841	0.716595	0.513772
15C		0.630356	0.67767	0.690437	0.513455
16Y1			0.679451	0.55262	0.496346
16Y2				0.621326	0.468951
15L					0.466265
T	15C	16Y1	16Y2	15L	16L
14C	20.8587	13.1465	12.6811	18.1596	9.94
15C		13.9872	16.1029	16.7411	9.93063
16Y1			16.19	11.1461	9.43527
16Y2				13.6214	8.68151
15L					8.61006
t0.99=2.34701108935434
