# Supplementary material for: Genetic Incorporation of the Favorable Alleles for Three Genes Associated With Spikelet Development in Wheat
Source: Front Plant Sci. 2022 May 3;13:892642. doi: 10.3389/fpls.2022.892642 (PMC9111956; doi:10.3389/fpls.2022.892642)
Supplement: Supplementary file 2 [file Table_2.XLSX]

## Sheet: QSns.sxau-2A
Table S2. Detailed information for the sequence and genetic distances of the SNP markers on the three SNS QTLs mapped in this study
Chro.	Physical distance	cM	Marker	AlleleSequence	TrimmedSequence	SNP
2A	32554945	0	SX-1667915	TGCAGAAACCATCGCTGATATGCGGCGGCATTTCGACAAGCACTATGCTGTCTACTGCCGAGATCGGAA	TGCAGAAACCATCGCTGATATGCGGCGGCATTTCGACAAGCACTATGCTGTCTACTGGCG	0-6:A>C-6:A>C
2A	35952052	2.8832	SX-3064800	TGCAGCGGGAAGCTGGTTTCGTGTCGACCCAATAAACGTCGCGGCGCTCTGTACGTCAAATCCTAAGCG	TGCAGCGGGAAGCTGGTTTCGTGTCGACCCAATAAACGTCGCGGCGCTCTGTACGTCAAATCCTAAGCG	0-41:C>T-41:C>T
2A	36234739	3.1732	SX-2252351	TGCAGTTCAAATGAACGACGCCGAATAATCGATAGGAGCAATTCAAGAAGGGGGTCATGGCGAACTCAC	TGCAGTTCAAATGAACGACGCCGAATAATCGATAGGAGCAATTCAAGAAGGGGGTCATGGCGAACTCAC	0-58:G>A-58:G>A
2A	36391952	3.2132	SX-982956	TGCAGTTGAATCACAAAGATGGAACAGAATCACAAAGATGGTTATGTTCAGGAGTTCAAGAAGAATTCG	TGCAGTTGAATCACAAAGATGGAACAGAATCACAAAGATGGTTATGTTCAGGAGTTCAAGAAGAATTCG	0-21:G>T-21:G>T
2A	36696937	3.2532	SX-1022158	TGCAGGTTGCTCATGGCGGCGCCGAGGAGACTCTGTTGATCCCACGACTGCTGAGCGGGGCCGAGATCG	TGCAGGTTGCTCATGGCGGCGCCGAGGAGACTCTGTTGATCCCACGACTGCTGAGCGGGGGCG	0-20:G>A-20:G>A
2A	36719014	3.5432	SX-2256343	TGCAGCACGCCCACGCACGCGTCACTACTCGATCACTACGAAATACGTACACGTAAACAACAACTACTA	TGCAGCACGCCCACGCACGCGTCACTACTCGATCACTACGAAATACGTACACGTAAACAACAACTACTA	0-24:C>G-24:C>G
2A	43291957	9.4708	SX-991804	TGCAGCAATTCAGTCTTCTCTTCAGGCATTCGGTCAGAAGGCTTGTGTCGTGTCGCAGGCCACGGCGTG	TGCAGCAATTCAGTCTTCTCTTCAGGCATTCGGTCAGAAGGCTTGTGTCGTGTCGCAGGCCACGGCGTG	0-53:C>G-53:C>G
2A	53325982	16.6395	SX-D3941081	TGCAGAGGCGGACCTCAGGTCGGTGGGGGTGTCACAAATCGGTCCGAGATCGGAAGAGCGGTTCAGCAG	TGCAGAGGCGGACCTCAGGTCGGTGGGGGTGTCACAAATCGGTGCG	No data
2A	57924137	19.292	SX-1026470	TGCAGTTAGTGGCAGTAATAGGTTATGCTAGTGGGAGCAGCTAGCCATGGAGCATGATGGTGAGCAGGT	TGCAGTTAGTGGCAGTAATAGGTTATGCTAGTGGGAGCAGCTAGCCATGGAGCATGATGGTGAGCAGGT	0-46:A>G-46:A>G
2A	58335462	19.632	SX-1234571	TGCAGGCACCGAATCATAGCTGCTGAAAACATCAAGAACTAACTTGGTTCGCACTCCTACCTAACCACC	TGCAGGCACCGAATCATAGCTGCTGAAAACATCAAGAACTAACTTGGTTCGCACTCCTACCTAACCACC	0-47:T>G-47:T>G
2A	59120189	19.672	SX-4910904	TGCAGTCGGGCCAGCGGTGGAGCGGTCGAATGCGACGTGAGGAACTCCAGACGAACAGGCGGTGCTCCG	TGCAGTCGGGCCAGCGGTGGAGCGGTCGAATGCGACGTGAGGAACTCCAGACGAACAGGCGGTGCTCCG	0-22:C>T-22:C>T
2A	60063334	20.7222	SX-D4540014	TGCAGGATGCGACCCAAGCGGGCACGAGGAGGCCGAGATCGGAAGAGCGGTTCAGCAGGAATGCCGAGA	TGCAGGATGCGACCCAAGCGGGCACGAGGAGGGCG	No data
2A	61673490	21.0622	SX-D1095485	TGCAGCCGCTGCCGCTGCTGATGCGCCGCTGCTTCCCATCGTCGTCGCCTCTCAGGCCGACCCCACAAC	TGCAGCCGCTGCCGCTGCTGATGCGCCGCTGCTTCCCATCGTCGTCGCCTCTCAGGCCGACCCCACAAC	No data
2A	61673504	21.1022	SX-D1127525	TGCAGCCGCTGCCGCTGCTGATGCGCCGCTGCTCCCCATCGTCGTCGCCTCTCCGAGATCGGAAGAGCG	TGCAGCCGCTGCCGCTGCTGATGCGCCGCTGCTCCCCATCGTCGTCGCCTCTGCG	No data
2A	61780182	21.1422	SX-D5581968	TGCAGCCGTTGTATCCTCTCCAACAGCTCCTTCATGTAGTCGATCGTGTCCCCCGAGATCGGAAGAGCG	TGCAGCCGTTGTATCCTCTCCAACAGCTCCTTCATGTAGTCGATCGTGTCCCGCG	No data
2A	61780234	21.1822	SX-D4992349	TGCAGTTGGAGTTATAGGAGTCACGCTGCTGTGGGTATGGCTGCCGAGATCGGAAGAGCGGTTCAGCAG	TGCAGTTGGAGTTATAGGAGTCACGCTGCTGTGGGTATGGCTGGCG	No data
2A	61841169	21.2222	SX-D983856	TGCAGCTATTAAGGGCATGTGTAGGAAAATGGGCAAGATCCTTGAAGTCCAAACCACTCTGCCGAGATC	TGCAGCTATTAAGGGCATGTGTAGGAAAATGGGCAAGATCCTTGAAGTCCAAACCACTCTGGCG	No data
2A	62103496	21.2622	SX-D4396172	TGCAGCCATGGGCACGGCCACGGACGCGTACTCCGAGATCGGAAGAGCGGTTCAGCAGGAATGCCGAGA	TGCAGCCATGGGCACGGCCACGGACGCGTACTGCG	No data
2A	62126952	21.3022	SX-D1106663	TGCAGGACCGTTTGGTTTTCCATTTGGCGATTTGGCACGCGAGACGGCCATGAACCGAGATCGGAAGAG	TGCAGGACCGTTTGGTTTTCCATTTGGCGATTTGGCACGCGAGACGGCCATGAAGCG	No data
2A	62266357	21.6122	SX-D1208712	TGCAGCATCAGCTCCAGGACATCCTTTGCCTTGGCAAGCTCTTTCTCCCGAGATCGGAAGAGCGGTTCA	TGCAGCATCAGCTCCAGGACATCCTTTGCCTTGGCAAGCTCTTTCTCGCG	No data
2A	65525230	22.9925	SX-D1093636	TGCAGTAGGAGCAGCATGAGCATACCCCTACTGGTACGTACGCCGCGGTAAGTGTGCCGAGATCGGAAG	TGCAGTAGGAGCAGCATGAGCATACCCCTACTGGTACGTACGCCGCGGTAAGTGTGGCG	No data
2A	66003363	23.0325	SX-981946	TGCAGGATTTTTATTCAAGTTTGACGTACTTATTTAGTTATATATCCTGATGAATATGGGAAGTTTTCA	TGCAGGATTTTTATTCAAGTTTGACGTACTTATTTAGTTATATATCCTGATGAATATGGGAAGTTTTCA	0-37:T>C-37:T>C
2A	67572123	23.0725	SX-D1098510	TGCAGGCGCACGCGCCACGTGTGGAAGGCCAGCGCGGCAGGCGGCCAGGGCAGAGGGATGCCGAGATCG	TGCAGGCGCACGCGCCACGTGTGGAAGGCCAGCGCGGCAGGCGGCCAGGGCAGAGGGATGGCG	No data
2A	67599376	23.1125	SX-D991483	TGCAGTCCACGGCGGCGGGTGACGGACCTTCCCAAGCTGCACAGGATCCGAGATCGGAAGAGCGGTTCA	TGCAGTCCACGGCGGCGGGTGACGGACCTTCCCAAGCTGCACAGGATGCG	No data
2A	67599423	23.1525	SX-D5411672	TGCAGGAAGTGGTCAAGTCCACTGGGAGGAGCGGCGGCCCCCGTAGCGGCCGAGATCGGAAGAGCGGTT	TGCAGGAAGTGGTCAAGTCCACTGGGAGGAGCGGCGGCCCCCGTAGCGGGCG	No data
2A	68157144	23.1925	SX-D6036512	TGCAGTTCGCCGCTGCTCTCACCGTATGGCTGACCCTGAGCTCCACACCCCCGCCTTCTGGTCCTGGCC	TGCAGTTCGCCGCTGCTCTCACCGTATGGCTGACCCTGAGCTCCACACCCCCGCCTTCTGGTCCTGGCC	No data
2A	69307796	23.4225	SX-D1202609	TGCAGGTCCCCCGCGTTTTTCGCGAGCTAGCCATGGAATCGCTGCTCCGATCCGATCCGATCCTATCCG	TGCAGGTCCCCCGCGTTTTTCGCGAGCTAGCCATGGAATCGCTGCTCCGATCCGATCCGATCCTATCCG	No data
2A	70026847	23.6425	SX-5970725	TGCAGCCTGCACATGGGCCCATGTGCGTCGTGCGAAGCGGTCGAACAAGGCCAGGTAGCGGGGCGACAA	TGCAGCCTGCACATGGGCCCATGTGCGTCGTGCGAAGCGGTCGAACAAGGCCAGGTAGCGGGGCGACAA	0-17:C>T-17:C>T
2A	70156409	23.6825	SX-1127780	TGCAGCTTCCTTGTGTTCGTCGCGCTTGCCGTCCTGTGGGCGTGCGTGGCCTGCGTGATTGCACTTGTA	TGCAGCTTCCTTGTGTTCGTCGCGCTTGCCGTCCTGTGGGCGTGCGTGGCCTGCGTGATTGCACTTGTA	0-35:G>T-35:G>T
2A	71124931	23.9525	SX-D1061368	TGCAGCCCAGCGACGAGGACGCTGGCTTCAATGAGGACGATGCCAGCATCTGGATCAGGACTGCTCTCA	TGCAGCCCAGCGACGAGGACGCTGGCTTCAATGAGGACGATGCCAGCATCTGGATCAGGACTGCTCTCA	No data
2A	72694468	23.9925	SX-D4004515	TGCAGGAACATGAGCTTCCGCGACGCCAGGAACGCGTTGTTCCGAGATCGGAAGAGCGGTTCAGCAGGA	TGCAGGAACATGAGCTTCCGCGACGCCAGGAACGCGTTGTTGCG	No data
2A	72742092	24.0325	SX-D3027296	TGCAGATCGGGATAATGTGATTGTGAATCAGTGGTGGAGCTAGGCCGAGATCGGAAGAGCGGTTCAGCA	TGCAGATCGGGATAATGTGATTGTGAATCAGTGGTGGAGCTAGGGCG	No data
2A	72755330	24.0725	SX-D2322514	TGCAGATCGAGTCGAGATAACGTGATCGTGAGTGATGCCAGCTTGCCCAGTCACAGCTCACAGGCCGTC	TGCAGATCGAGTCGAGATAACGTGATCGTGAGTGATGCCAGCTTGCCCAGTCACAGCTCACAGGCCGTC	No data
2A	73299750	24.4425	SX-D4993752	TGCAGCTGGCCCAGCCACCGCACCCATCCGCCGCCGTGGCGAGCACTTTCGCCGAGATCGGAAGAGCGG	TGCAGCTGGCCCAGCCACCGCACCCATCCGCCGCCGTGGCGAGCACTTTCGGCG	No data
2A	74144988	25.1825	SX-3957579	TGCAGTGCCTTGGTCCTCTCCTCCTCGAAGCTGGGCTGCGCTGCCACGGCGGACATGCCGTCCACCCTC	TGCAGTGCCTTGGTCCTCTCCTCCTCGAAGCTGGGCTGCGCTGCCACGGCGGACATGCCGTCCACCCTC	0-27:A>G-27:A>G
2A	74554125	25.2225	SX-1115924	TGCAGGCGTGACGACCAAACCAGACGAGTCATTTATTAGCGGCACTACACGGGCAGATGAGATTAACCA	TGCAGGCGTGACGACCAAACCAGACGAGTCATTTATTAGCGGCACTACACGGGCAGATGAGATTAACCA	0-27:G>C-27:G>C
2A	77923793	25.4925	SX-D1270725	TGCAGGGATTCCTCGGCCGAGAGCTAGTGTCGCCGCACCGCACCCGACGGACGCGACCACGACGACCCA	TGCAGGGATTCCTCGGCCGAGAGCTAGTGTCGCCGCACCGCACCCGACGGACGCGACCACGACGACCCA	No data
2A	98306190	25.5325	SX-D4018220	TGCAGCACCTCGGCGACGCGCGCCCATGCCTCCCTCCCCACGCCCGAGATCGGAAGAGCGGTTCAGCAG	TGCAGCACCTCGGCGACGCGCGCCCATGCCTCCCTCCCCACGCGCG	No data
2A	102322925	25.5725	SX-979718	TGCAGTCGTGCAGATGCTCTGGCCGCACGCTAGCTGGATATCACGTTGCATCCCCGTAAATAAAAGTTC	TGCAGTCGTGCAGATGCTCTGGCCGCACGCTAGCTGGATATCACGTTGCATCCCCGTAAATAAAAGTTC	0-54:C>T-54:C>T
2A	143209404	25.6125	SX-1063031	TGCAGCACACAAGCATCCGTCCATTGGTCCTTCGCCGCGGAAAAGAAGGGGAATGCACAAAATTTCACC	TGCAGCACACAAGCATCCGTCCATTGGTCCTTCGCCGCGGAAAAGAAGGGGAATGCACAAAATTTCACC	0-8:A>G-8:A>G
2A	198754176	25.8925	SX-2268563	TGCAGCCGCTGCTGCTTGCTGCGCCTGAAAATTGGCCACGTTGTTTGCTGCTGCTGCCTCCATCGCCGC	TGCAGCCGCTGCTGCTTGCTGCGCCTGAAAATTGGCCACGTTGTTTGCTGCTGCTGCCTCCATCGCCGC	0-30:A>G-30:A>G
2A	385138073	25.9325	SX-1219210	TGCAGCAGCAGCATGATGAGGCGAAGATGGTGAGGAGTTGTGAGAGGACAGAGCTGTAGCGGCGCATGG	TGCAGCAGCAGCATGATGAGGCGAAGATGGTGAGGAGTTGTGAGAGGACAGAGCTGTAGCGGCGCATGG	0-65:A>G-65:A>G
2A	541391785	25.9725	SX-1216842	TGCAGGTTCCTTCAGAAACGAAGCACAAACGCCGAGACGATTGATCAAGATCAACAGAAGTCAACGGGC	TGCAGGTTCCTTCAGAAACGAAGCACAAACGCCGAGACGATTGATCAAGATCAACAGAAGTCAACGGGC	0-30:G>C-30:G>C
2A	683536395	29.0263	SX-3064488	TGCAGTAGCAGAAGGCGGCGTTGTCCTTGTTCTTGCCGCCGAGATCGGAAGAGCGGTTCAGCAGGAATG	TGCAGTAGCAGAAGGCGGCGTTGTCCTTGTTCTTGCCGGCG	0-30:T>G-30:T>G
2A	695161475	29.6163	SX-1065743	TGCAGTGGAGATACAACGAGCAAACGAATGAGCCATGCTACAAACTGTGCTCCGAGATCGGAAGAGCGG	TGCAGTGGAGATACAACGAGCAAACGAATGAGCCATGCTACAAACTGTGCTGCG	0-13:C>A-13:C>A
2A	735618722	34.8655	SX-3222539	TGCAGAGAGCGCGAGTCGAAGCCTTTGCCTGGCGCCGAGATCGGAAGAGCGGTTCAGCAGGAATGCCGA	TGCAGAGAGCGCGAGTCGAAGCCTTTGCCTGGCGGCG	0-33:G>C-33:G>C
2A	754454343	40.5397	SX-1254421	TGCAGATGTGTCGTCGCTCAAGCAGTCGCCGAGCGCTACAACACTGGAGGAGAAATCGCCTGCCGTTTC	TGCAGATGTGTCGTCGCTCAAGCAGTCGCCGAGCGCTACAACACTGGAGGAGAAATCGCCTGCCGTTTC	0-60:T>C-60:T>C
2A	760492230	41.6299	SX-1052066	TGCAGGCTTTGTATCCAACTTCAGTGTGGATCCACCATTACTACCTGCTCAATGCTTTCAACCAATATC	TGCAGGCTTTGTATCCAACTTCAGTGTGGATCCACCATTACTACCTGCTCAATGCTTTCAACCAATATC	0-45:T>C-45:T>C

## Sheet: QSns.sxau-7A
Table S2. Detailed information for the sequence and genetic distances of the SNP markers on the three SNS QTLs mapped in this study
Chro.	Physical distance	cM	Marker	AlleleSequence	TrimmedSequence	SNP
7A	91839827	0	SX-985161	TGCAGGGGCACAACATGGTATGCTTAACACCGACGCTTGTCGCTTGATACCGCTCCAAAATTTCAAGTC	TGCAGGGGCACAACATGGTATGCTTAACACCGACGCTTGTCGCTTGATACCGCTCCAAAATTTCAAGTC	0-48:A>G-48:A>G
7A	93181205	0	SX-1023809	TGCAGGCACTGCGCTCCAGGCACTGAGGTCCATTGGGGCCAAGTTTGACGGCACCGAGATCGGAAGAGC	TGCAGGCACTGCGCTCCAGGCACTGAGGTCCATTGGGGCCAAGTTTGACGGCAGCG	0-21:A>G-21:A>G
7A	97326167	0.1	SX-2275301	TGCAGTTGCTTGAAGCTGCTGATAGATACGATCTCCATAGGCTGAAGTCGATTTGCCAAGAGCAGCTGT	TGCAGTTGCTTGAAGCTGCTGATAGATACGATCTCCATAGGCTGAAGTCGATTTGCCAAGAGCAGCTGT	0-17:G>A-17:G>A
7A	108037355	0.1	SX-4993803	TGCAGAATTCTCTAGCACGAATCTTGAACACCGCGGATCGACGGGATAACTGGGTGTCGGGGCACCCGA	TGCAGAATTCTCTAGCACGAATCTTGAACACCGCGGATCGACGGGATAACTGGGTGTCGGGGCACCCGA	0-40:A>G-40:A>G
7A	113721093	0.4	SX-1285725	TGCAGGCCGACTCGGCGAAGAGGTCCACCACAGCCGCACGGCTAGGTTGGCGCTGCTGAGCGGAGCGGA	TGCAGGCCGACTCGGCGAAGAGGTCCACCACAGCCGCACGGCTAGGTTGGCGCTGCTGAGCGGAGCGGA	0-11:T>A-11:T>A
7A	115250867	0.6	SX-2261308	TGCAGCCTTGTTGTCGTGGTCTACAGTGGAAGTCGCTCGGACTGAATGTCGCTCAGTCTTGAGTTCATG	TGCAGCCTTGTTGTCGTGGTCTACAGTGGAAGTCGCTCGGACTGAATGTCGCTCAGTCTTGAGTTCATG	0-62:G>C-62:G>C
7A	116459790	0.7	SX-979640	TGCAGTGCAAGCTCTCACAGCAGGGCGCTTGCCAAAATACATTAGTCAACCAACAGAGAACAAGGTGAG	TGCAGTGCAAGCTCTCACAGCAGGGCGCTTGCCAAAATACATTAGTCAACCAACAGAGAACAAGGTGAG	0-16:A>G-16:A>G
7A	658858173	9.8	SX-D3020493	TGCAGCTATCTTCACCCCTTGAACTTGCCAATCTAATTACCGAGATCGGAAGAGCGGTTCAGCAGGAAT	TGCAGCTATCTTCACCCCTTGAACTTGCCAATCTAATTAGCG	No data
7A	664707124	12.1	SX-1049178	TGCAGTAGAAAATGCGGCGGAATCCCCGTCCTACCCTCCCCAAACTCCCTATGTACAGCGTCCACGCAG	TGCAGTAGAAAATGCGGCGGAATCCCCGTCCTACCCTCCCCAAACTCCCTATGTACAGCGTCCACGCAG	0-57:G>A-57:G>A
7A	666079269	12.4	SX-1220910	TGCAGGTGGAGGCAGGGAGGAGCACGGAGCAACAGGAGCTGCATCGCGCCGCCGCGTTGAGGAGCGAGC	TGCAGGTGGAGGCAGGGAGGAGCACGGAGCAACAGGAGCTGCATCGCGCCGCCGCGTTGAGGAGCGAGC	0-56:T>C-56:T>C
7A	668172121	12.5	SX-D2306459	TGCAGCACGCGACGGCTGAGCTCGTCGCGGCCCTCGACCAGTCCAGCCTTACCAGCACTCCGAACGAGC	TGCAGCACGCGACGGCTGAGCTCGTCGCGGCCCTCGACCAGTCCAGCCTTACCAGCACTCCGAACGAGC	No data
7A	668953909	12.5	SX-1070651	TGCAGGTGCAGGTGAGTAATCCTGACTCCTGAGGACTCAAGAATTGATGTGACATGCTCTTTTCTTGGG	TGCAGGTGCAGGTGAGTAATCCTGACTCCTGAGGACTCAAGAATTGATGTGACATGCTCTTTTCTTGGG	0-19:T>C-19:T>C
7A	669313734	12.5	SX-D1089800	TGCAGATGCGCATGGTGCAGATCTAGCCATAGTGGCCCTGGGTGACTGAGAGGCATGGCGTGGCCGAGA	TGCAGATGCGCATGGTGCAGATCTAGCCATAGTGGCCCTGGGTGACTGAGAGGCATGGCGTGGCCGAGA	No data
7A	669579714	12.6	SX-1205111	TGCAGGAATCAAGCTCATGCAACAATGGACGTCCGAAGATCCAGGCGTGGTCGCCGAGATCGGAAGAGC	TGCAGGAATCAAGCTCATGCAACAATGGACGTCCGAAGATCCAGGCGTGGTCGGCG	0-44:G>T-44:G>T
7A	669706728	12.9	SX-1696087	TGCAGTTATCGACTTAGTGAGCCACGAAGACCCGTCCAAGATGAATTTCATCCCCTGAAAATTTCCGAG	TGCAGTTATCGACTTAGTGAGCCACGAAGACCCGTCCAAGATGAATTTCATCCCCTGAAAATTTCCGAG	0-23:A>G-23:A>G
7A	670173230	12.9	SX-1112611	TGCAGGTGCAAGGCACGAAAAATGTGGAGGAGAGAGCGTCTGATTCATTCCTTGATGCTTCTCTTTGGT	TGCAGGTGCAAGGCACGAAAAATGTGGAGGAGAGAGCGTCTGATTCATTCCTTGATGCTTCTCTTTGGT	0-52:T>C-52:T>C
7A	671436950	14.5	SX-1008272	TGCAGGCCATGTACGCACTGAGCTGCGGCAGCCTACGGTTCCGCGGCCATGCGCGCGGTCGGCGCGGAC	TGCAGGCCATGTACGCACTGAGCTGCGGCAGCCTACGGTTCCGCGGCCATGCGCGCGGTCGGCGCGGAC	0-10:G>C-10:G>C
7A	671682504	14.5	SX-D1218234	TGCAGAGACAATCAATATATGCAGAAATTGCTCGCCTTTACCGTGCACATGCTTGCAAGCTTAGCAGCT	TGCAGAGACAATCAATATATGCAGAAATTGCTCGCCTTTACCGTGCACATGCTTGCAAGCTTAGCAGCT	No data
7A	672077370	14.8	SX-5579768	TGCAGTTGGTTCGTCTAGTCCCATCGTTGGTGTTCATCGGCACGTTCAAAGGGGAAGAAGACAGTCAAC	TGCAGTTGGTTCGTCTAGTCCCATCGTTGGTGTTCATCGGCACGTTCAAAGGGGAAGAAGACAGTCAAC	0-18:T>C-18:T>C
7A	672371724	14.9	SX-D2254379	TGCAGTATAAGGTGCTCATTCACGTCGACGCGGTTGCTGATTACAGAGAAGCAGGGGAGCCGAGATCGG	TGCAGTATAAGGTGCTCATTCACGTCGACGCGGTTGCTGATTACAGAGAAGCAGGGGAGGCG	No data
7A	674219609	15.2	SX-D1102483	TGCAGATAGACAGAAGGAGGGAGAAGAAAATCAAGGTGGGTGGGGCCGAGGATCTGGACATGGGTTTGG	TGCAGATAGACAGAAGGAGGGAGAAGAAAATCAAGGTGGGTGGGGCCGAGGATCTGGACATGGGTTTGG	No data
7A	674634397	15.2	SX-D1082846	TGCAGCGTCGGCGGTCTCGTTGGCCGAGAGGTGGCCATCACTAGCATCGCCGAGATCGGAAGAGCGGTT	TGCAGCGTCGGCGGTCTCGTTGGCCGAGAGGTGGCCATCACTAGCATCGGCG	No data
7A	675034421	15.2	SX-1707775	TGCAGCGCCGCCAGGAGGGCAGCCGCACACCACGCTGCATCGCCTGCCAGGCCACCACCACAAAGTCAC	TGCAGCGCCGCCAGGAGGGCAGCCGCACACCACGCTGCATCGCCTGCCAGGCCACCACCACAAAGTCAC	0-10:C>T-10:C>T
7A	676892958	15.6	SX-5411110	TGCAGCAGGGGCGCTGAGGTGGACGTGCTTGTGGCAGCTCGACCGCATCATGCCCGAGCGCACCTCGGC	TGCAGCAGGGGCGCTGAGGTGGACGTGCTTGTGGCAGCTCGACCGCATCATGCCCGAGCGCACCTCGGC	0-14:T>C-14:T>C
7A	677155805	15.6	SX-D1093946	TGCAGCACAAAGGTTGGCTGGTGCATTGGCCACTAACTGGAGACTCATGAAGAACAGACTTGCGGCTGG	TGCAGCACAAAGGTTGGCTGGTGCATTGGCCACTAACTGGAGACTCATGAAGAACAGACTTGCGGCTGG	No data
7A	677536090	15.6	SX-1388724	TGCAGGACATCATAATCCCAACCCCTGAGGTCATGTCTCCCTGCTCATGGTCGCGCTGCTGCTTGCCCC	TGCAGGACATCATAATCCCAACCCCTGAGGTCATGTCTCCCTGCTCATGGTCGCGCTGCTGCTTGCCCC	0-9:T>A-9:T>A
7A	679743604	16.9	SX-1075946	TGCAGAAAAACGTTAAATATCCACCTCTTCGCAAACATAGCGCGGCGAAAGACTGCCCGAAGCAAGCCA	TGCAGAAAAACGTTAAATATCCACCTCTTCGCAAACATAGCGCGGCGAAAGACTGCCCGAAGCAAGCCA	0-42:C>T-42:C>T
7A	679858358	16.9	SX-5579610	TGCAGCGCAGCGCTTCCAGTGGGAGACGAGAAGGACTCGTGCCTCGGCCCGTGAAGTTGCGCTGGAGAA	TGCAGCGCAGCGCTTCCAGTGGGAGACGAGAAGGACTCGTGCCTCGGCCCGTGAAGTTGCGCTGGAGAA	0-41:C>G-41:C>G
7A	680780845	17.6	SX-4008744	TGCAGAATAATCTTTCGAACTCGGTGCGTGGTCGCTGGCTCGCCGAGATCGGAAGAGCGGTTCAGCAGG	TGCAGAATAATCTTTCGAACTCGGTGCGTGGTCGCTGGCTCGGCG	0-30:G>C-30:G>C
7A	681314284	17.9	SX-3944180	TGCAGTGGCCGATTGCGCGCCGCTCGCCTTGGGTGTGACACAGCCGAGATCGGAAGAGCGGTTCAGCAG	TGCAGTGGCCGATTGCGCGCCGCTCGCCTTGGGTGTGACACAGGCG	0-30:G>T-30:G>T
7A	682727776	18	SX-999158	TGCAGGTGGCCAAAAGGGCCAGCGCGGTGGAGACTGTCCTAGGGAGACGGGCGGCTGGTTGGGCCTAGG	TGCAGGTGGCCAAAAGGGCCAGCGCGGTGGAGACTGTCCTAGGGAGACGGGCGGCTGGTTGGGCCTAGG	0-33:C>T-33:C>T
7A	686173751	18.3	SX-1001275	TGCAGGCAGAAGCTTAAAAAAACGAAATAAAAACGAAGAACGCCGAATCTGCACTACATGCAGACTTTA	TGCAGGCAGAAGCTTAAAAAAACGAAATAAAAACGAAGAACGCCGAATCTGCACTACATGCAGACTTTA	0-44:G>A-44:G>A
7A	688558909	20.1	SX-D5579227	TGCAGCAAGGAGCAGCGGCAGCGGGGTGTGCAGTAGAGGCGCCGAGATCGGAAGAGCGGTTCAGCAGGA	TGCAGCAAGGAGCAGCGGCAGCGGGGTGTGCAGTAGAGGCGGCG	No data
7A	689933161	20.4	SX-2261333	TGCAGCATGGCCTCATGGCCTACGTTTCGAGCCGCCGACGAACAGACATCCAGCAGAAAAGAAGCCCCG	TGCAGCATGGCCTCATGGCCTACGTTTCGAGCCGCCGACGAACAGACATCCAGCAGAAAAGAAGCCCCG	0-12:T>G-12:T>G
7A	690125513	20.45	SX-1143893	TGCAGACCCTAGTGCCGACCACTGATGTGCGTAGCCAGTCCAGTCAGCTGCGGAAGGCGCACTGGGCAC	TGCAGACCCTAGTGCCGACCACTGATGTGCGTAGCCAGTCCAGTCAGCTGCGGAAGGCGCACTGGGCAC	0-41:A>G-41:A>G
7A	690365846	20.5	SX-1021039	TGCAGACTGAAGTTGTACCTTGACATGAAGTACGTGGGGTTGAGCGCAATAGCGCCAAAAACGGCAAAG	TGCAGACTGAAGTTGTACCTTGACATGAAGTACGTGGGGTTGAGCGCAATAGCGCCAAAAACGGCAAAG	0-62:G>A-62:G>A
7A	693619389	21.4	SX-979065	TGCAGCCTCTGCGTGCCTACAACTCCAAGCACGGCTCATCGTCATATCTGGATCACACCGAGATCGGAA	TGCAGCCTCTGCGTGCCTACAACTCCAAGCACGGCTCATCGTCATATCTGGATCACAGCG	0-49:G>C-49:G>C
7A	694283280	23	SX-4404619	TGCAGCAACCCCGTGTCATGGTCGACGAGCCGAGATCGGAAGAGCGGTTCAGCAGGAATGCCGAGACCG	TGCAGCAACCCCGTGTCATGGTCGACGAGGCG	0-17:A>G-17:A>G
7A	696908628	25.8	SX-1006216	TGCAGCACGTGCTGTCCTTCCTGCCGTCGCGCGACGCCGTGCGCACCAGCGTGCTCGCCCGCCGCTGGC	TGCAGCACGTGCTGTCCTTCCTGCCGTCGCGCGACGCCGTGCGCACCAGCGTGCTCGCCCGCCGCTGGC	0-9:T>C-9:T>C
7A	699993656	25.8	SX-1080426	TGCAGGCAGACGCTCACTTCAGCGTGCTTAGCATTGTAATTTGCAATACGAGCTCAGATATACAGCCGA	TGCAGGCAGACGCTCACTTCAGCGTGCTTAGCATTGTAATTTGCAATACGAGCTCAGATATACAGCCGA	0-49:G>A-49:G>A
7A	701553991	25.9	SX-1050848	TGCAGGACGACCTTAAGCCTATGCACGCAGCGGATGACAGAGGAAAGGTTCAGCACCAATGCACGGCGA	TGCAGGACGACCTTAAGCCTATGCACGCAGCGGATGACAGAGGAAAGGTTCAGCACCAATGCACGGCGA	0-26:G>T-26:G>T
7A	704257037	25.9	SX-1092155	TGCAGCGACGCCGAGTGGACCGTCAGGTGTTAGCCGTCGGAGTAAAAACGCGACATCTTGAGCCGAGAT	TGCAGCGACGCCGAGTGGACCGTCAGGTGTTAGCCGTCGGAGTAAAAACGCGACATCTTGAGCCGAGAT	0-31:A>C-31:A>C
7A	705473116	25.9	SX-997106	TGCAGTGGGCCATGTCTGAGCTCGTTAGGAACCCGAGAGCGATGCGGAAGGCGCAGGACGAGGTCCGAG	TGCAGTGGGCCATGTCTGAGCTCGTTAGGAACCCGAGAGCGATGCGGAAGGCGCAGGACGAGGTCCGAG	0-54:A>G-54:A>G

## Sheet: QSns.sxau-7D
Table S2. Detailed information for the sequence and genetic distances of the SNP markers on the three SNS QTLs mapped in this study
Chro.	Physical distance	cM	Marker	AlleleSequence	TrimmedSequence	SNP
7D01	89680852	0	SX-3534296	TGCAGCTTTCAGGTAGTTTGAGACCTGTCGAATTTCTTCAGCTATGACTCCGTCTCTAGGTTATTGGAC	TGCAGCTTTCAGGTAGTTTGAGACCTGTCGAATTTCTTCAGCTATGACTCCGTCTCTAGGTTATTGGAC	0-6:T>C-6:T>C
7D02	89885714	0	SX-1050083	TGCAGCCCGAGGAAGTCATCGCTGATAAGACACTCGTCCAGGAACAAGGTTCTTAGGTTCTTGAAGTTG	TGCAGCCCGAGGAAGTCATCGCTGATAAGACACTCGTCCAGGAACAAGGTTCTTAGGTTCTTGAAGTTG	0-27:A>T-27:A>T
7D03	92748095	0.7	SX-1074330	TGCAGCCACGCATTGATATCTGTCAAGATACCGTATGCCCACCAGTTCAGTGGCAACATGTCGGCACAG	TGCAGCCACGCATTGATATCTGTCAAGATACCGTATGCCCACCAGTTCAGTGGCAACATGTCGGCACAG	0-39:C>G-39:C>G
7D04	146794978	9.8	SX-2243156	TGCAGAGCGATACATTCCTGAACCTGAGGGCGACATTTCTTCCTAACGATAGCTTCGAGTAGACGTGAA	TGCAGAGCGATACATTCCTGAACCTGAGGGCGACATTTCTTCCTAACGATAGCTTCGAGTAGACGTGAA	0-17:C>A-17:C>A
7D05	362996053	12	SX-995710	TGCAGGCGGAGCTCAGGCGTCATGTCTTCAATTGCATTCGCAGCCCCCATAGATTGACTCATCACCCTC	TGCAGGCGGAGCTCAGGCGTCATGTCTTCAATTGCATTCGCAGCCCCCATAGATTGACTCATCACCCTC	0-32:T>C-32:T>C
7D06	384403449	12.1	SX-D4990057	TGCAGGCTGGAGCGGATCTGGCTGATGGCGGCCGAGATCGGAAGAGCGGTTCAGCAGGAATGCCGAGAC	TGCAGGCTGGAGCGGATCTGGCTGATGGCGGGCG	No data
7D07	412059271	12.5	SX-D1255082	TGCAGGATCACCACAGCTGGGCCTGGTCAATGAAGCACCGGATCAAATTGCAGGTGGTGGCCTTCTCTC	TGCAGGATCACCACAGCTGGGCCTGGTCAATGAAGCACCGGATCAAATTGCAGGTGGTGGCCTTCTCTC	No data
7D08	427581374	12.5	SX-D1130560	TGCAGTAGGCTGAACCTGATCACTAGTGGCTCCACCAACGCGAGCACCGAGATCGGAAGAGCGGTTCAG	TGCAGTAGGCTGAACCTGATCACTAGTGGCTCCACCAACGCGAGCAGCG	No data
7D09	430950509	12.6	SX-D1294006	TGCAGCGTGCGACTGGCCGACGTCGCATGCCTGCCGATCTCCCCCCGTTGGTAGGGCCCCGTCCGCCGA	TGCAGCGTGCGACTGGCCGACGTCGCATGCCTGCCGATCTCCCCCCGTTGGTAGGGCCCCGTCCGCCGA	No data
7D10	437440229	12.6	SX-D3532819	TGCAGTCCATGCTAGGGATATTTGGTTATTTACCACCGAGATCGGAAGAGCGGTTCAGCAGGAATGCCG	TGCAGTCCATGCTAGGGATATTTGGTTATTTACCAGCG	No data
7D11	450798360	12.6	SX-D4260859	TGCAGTGGTGATATAATAAGGGCGGCTCGAAACGGCGGCTTGCTGAAGAATCATCTGGGCCGAGATCGG	TGCAGTGGTGATATAATAAGGGCGGCTCGAAACGGCGGCTTGCTGAAGAATCATCTGGGGCG	No data
7D12	463987128	13.6	SX-D1202715	TGCAGATGAGCGAGGCTAGGGGATAGTTGTAATACAGGGAAGAGCTCTCGCCCGAGCCGCTCCCCCGAG	TGCAGATGAGCGAGGCTAGGGGATAGTTGTAATACAGGGAAGAGCTCTCGCCCGAGCCGCTCCCCCGAG	No data
7D13	500893932	13.7	SX-D1124962	TGCAGGCGTGCTAAAGATGGGCTTTGGTGATTTTGTTGGGCTTCACGTGGTCAGGGGGGGCGCTATTAG	TGCAGGCGTGCTAAAGATGGGCTTTGGTGATTTTGTTGGGCTTCACGTGGTCAGGGGGGGCGCTATTAG	No data
7D14	509982673	15	SX-D2242164	TGCAGCACACACATCTCATTCACGCTATAGGAATCAAACAGCTGATGAAAAACCTCCTCGAGTCCTGGG	TGCAGCACACACATCTCATTCACGCTATAGGAATCAAACAGCTGATGAAAAACCTCCTCGAGTCCTGGG	No data
7D15	510392749	15.1	SX-D1000851	TGCAGAAGAGCATCCTCAACAGCAGTCACTCCGACATCGTCCAGCTTAAACATGTCTCTCATGGCTATG	TGCAGAAGAGCATCCTCAACAGCAGTCACTCCGACATCGTCCAGCTTAAACATGTCTCTCATGGCTATG	No data
7D16	514932962	15.1	SX-D2343965	TGCAGCTTCCCGTTGTCGCGACCCCATTCGCCTCCTCGAGCCGAAGCTCGCCGCCGCCGAGATCGGAAG	TGCAGCTTCCCGTTGTCGCGACCCCATTCGCCTCCTCGAGCCGAAGCTCGCCGCCGGCG	No data
7D17	522335171	15.8	SX-D3533158	TGCAGGAGTCACTGCTACGCCGACTTTTGTAGAGAACTGCCGAGATCGGAAGAGCGGTTCAGCAGGAAT	TGCAGGAGTCACTGCTACGCCGACTTTTGTAGAGAACTGGCG	No data
7D18	526446716	15.8	SX-1004225	TGCAGTTGCCGCGGACCGCGCACGCCCACAGCCGTGTCGGCCGCGCCGTCGCCCTCGTCGGCTACCTCT	TGCAGTTGCCGCGGACCGCGCACGCCCACAGCCGTGTCGGCCGCGCCGTCGCCCTCGTCGGCTACCTCT	0-30:G>A-30:G>A
7D19	527503067	15.9	SX-D2255723	TGCAGCAGGGGCGGGACATCGGGCGTGGGGAGCAGTGTTCGACGACGGGACGGCTATGGGGCACGGCGG	TGCAGCAGGGGCGGGACATCGGGCGTGGGGAGCAGTGTTCGACGACGGGACGGCTATGGGGCACGGCGG	No data
7D20	530415059	15.9	SX-D7173278	TGCAGCAGAGAAGACACCGATGGTGCGTGCGAGCAACGACGACGACCACCGAGATCGGAAGAGCGGTTC	TGCAGCAGAGAAGACACCGATGGTGCGTGCGAGCAACGACGACGACCAGCG	No data
7D21	530607351	16	SX-D1003430	TGCAGGCTGTGGAGGAAAAGTGGAGCCTGATAGTGATGGAAGCTGTGCTCCGAGATCGGAAGAGCGGTT	TGCAGGCTGTGGAGGAAAAGTGGAGCCTGATAGTGATGGAAGCTGTGCTGCG	No data
7D22	530607400	16	SX-D1126550	TGCAGAAAACTCACAACATGCTTATTGTTGGCCAGTAGCAACTTGAGGCTGGACTTGCGCCGAGATCGG	TGCAGAAAACTCACAACATGCTTATTGTTGGCCAGTAGCAACTTGAGGCTGGACTTGCGGCG	No data
7D23	534412861	16.7	SX-D1303732	TGCAGGTTGACACATACTAAATTTGTTCTCCAACTGAGATGCCCCTCCGAGATCGGAAGAGCGGTTCAG	TGCAGGTTGACACATACTAAATTTGTTCTCCAACTGAGATGCCCCTGCG	No data
7D24	536554027	18.8	SX-D2243343	TGCAGTTCTGCGAGACCTGTTGGTTGTTGCATCGACCCCCTTGCGCGTTACGTAGATTTGACCTAGCCG	TGCAGTTCTGCGAGACCTGTTGGTTGTTGCATCGACCCCCTTGCGCGTTACGTAGATTTGACCTAGCCG	No data
7D25	543054081	19.5	SX-D3938342	TGCAGCAGCACAGGTCGGGCGCGGGCGCGAGGCGAGGCCGAGATCGGAAGAGCGGTTCAGCAGGAATGC	TGCAGCAGCACAGGTCGGGCGCGGGCGCGAGGCGAGGGCG	No data
7D26	546072419	19.8	SX-D4329338	TGCAGGACGAGGTCCACCTCGCCAGCGGGGCAAGTCGGCCGAGATCGGAAGAGCGGTTCAGCAGGAATG	TGCAGGACGAGGTCCACCTCGCCAGCGGGGCAAGTCGGGCG	No data
7D27	548575399	20.2	SX-1090372	TGCAGTGTTTCTTCAGATCTGAATTATGAACGGGGTGAGAAAGAAGAAAGCGAACTGGATGGACGAGGA	TGCAGTGTTTCTTCAGATCTGAATTATGAACGGGGTGAGAAAGAAGAAAGCGAACTGGATGGACGAGGA	0-27:G>A-27:G>A
7D28	552989722	21.5	SX-D3961158	TGCAGGCCATAGTAACAGAGGTGAAGACAGAGGCGAGTCATTCAACCGAGATCGGAAGAGCGGTTCAGC	TGCAGGCCATAGTAACAGAGGTGAAGACAGAGGCGAGTCATTCAAGCG	No data
7D29	553931772	21.5	SX-D1387061	TGCAGCCCACCACGCACTGCCGTCTTCCAGAGAAATCCTCTCTGATTCCCCCAAATCTCGCCGATGCAC	TGCAGCCCACCACGCACTGCCGTCTTCCAGAGAAATCCTCTCTGATTCCCCCAAATCTCGCCGATGCAC	No data
7D30	555163456	21.6	SX-D4540439	TGCAGTACCCCAACAGTATCGCGTCGTCGTCCGCTGTACCACGGTGTCGCCAGCAGTGCCTCCCCCCGC	TGCAGTACCCCAACAGTATCGCGTCGTCGTCCGCTGTACCACGGTGTCGCCAGCAGTGCCTCCCCCCGC	No data
7D31	556246143	22.2	SX-2242097	TGCAGGATCCTCTGCCTTCTTCAAAGTGATGGTCCTCCGCATCGACAAGTCTGACCAGCTGCTCGGCCT	TGCAGGATCCTCTGCCTTCTTCAAAGTGATGGTCCTCCGCATCGACAAGTCTGACCAGCTGCTCGGCCT	0-61:C>T-61:C>T
7D32	559071276	22.6	SX-D3948311	TGCAGTTTGGTCCATCAAAGTTCCCCCTAGAGTGCAGGTCTTTCTCCGAGATCGGAAGAGCGGTTCAGC	TGCAGTTTGGTCCATCAAAGTTCCCCCTAGAGTGCAGGTCTTTCTGCG	No data
